# Supplementary material for: Differential Effect of Free-Air CO2 Enrichment (FACE) in Different Organs and Growth Stages of Two Cultivars of Durum Wheat
Source: Plants (Basel). 2023 Feb 3;12(3):686. doi: 10.3390/plants12030686 (PMC9920850; doi:10.3390/plants12030686)
Supplement: Supplementary file 1 [file plants-12-00686-s001.zip]

Archive with 1 entries (1 files):
- plants-2167417-supplementary.pdf
